# Supplementary material for: Preventive Health Behavior and Readiness for Self-Management in a Multilingual Adult Population: A Representative Study from Northern Italy
Source: Nurs Rep. 2025 Jul 1;15(7):240. doi: 10.3390/nursrep15070240 (PMC12299883; doi:10.3390/nursrep15070240)
Supplement: Supplementary file 1 [file nursrep-15-00240-s001.zip]

Archive with 1 entries (1 files):
- nursrep-3676066-supplementary.pdf
